# Supplementary material for: Transcriptomic Changes Resulting From STK32B Overexpression Identify Pathways Potentially Relevant to Essential Tremor
Source: Front Genet. 2020 Jul 31;11:813. doi: 10.3389/fgene.2020.00813 (PMC7413243; doi:10.3389/fgene.2020.00813)
Supplement: Supplementary file 1 [file Table_1.csv]

gene_id	gene_name	cluster
ENSG00000003989	SLC7A2	Cluster 1
ENSG00000006062	MAP3K14	Cluster 1
ENSG00000075391	RASAL2	Cluster 1
ENSG00000078401	EDN1	Cluster 1
ENSG00000087494	PTHLH	Cluster 1
ENSG00000099860	GADD45B	Cluster 1
ENSG00000106366	SERPINE1	Cluster 1
ENSG00000112658	SRF	Cluster 1
ENSG00000113083	LOX	Cluster 1
ENSG00000114019	AMOTL2	Cluster 1
ENSG00000115641	FHL2	Cluster 1
ENSG00000117525	F3	Cluster 1
ENSG00000118523	CTGF	Cluster 1
ENSG00000119326	CTNNAL1	Cluster 1
ENSG00000122786	CALD1	Cluster 1
ENSG00000127528	KLF2	Cluster 1
ENSG00000129474	AJUBA	Cluster 1
ENSG00000137801	THBS1	Cluster 1
ENSG00000138119	MYOF	Cluster 1
ENSG00000142627	EPHA2	Cluster 1
ENSG00000142871	CYR61	Cluster 1
ENSG00000142949	PTPRF	Cluster 1
ENSG00000143367	TUFT1	Cluster 1
ENSG00000143631	FLG	Cluster 1
ENSG00000143753	DEGS1	Cluster 1
ENSG00000146072	TNFRSF21	Cluster 1
ENSG00000152104	PTPN14	Cluster 1
ENSG00000153317	ASAP1	Cluster 1
ENSG00000159840	ZYX	Cluster 1
ENSG00000167601	AXL	Cluster 1
ENSG00000167767	KRT80	Cluster 1
ENSG00000176749	CDK5R1	Cluster 1
ENSG00000177425	PAWR	Cluster 1
ENSG00000177462	OR2T8	Cluster 1
ENSG00000177606	JUN	Cluster 1
ENSG00000179431	FJX1	Cluster 1
ENSG00000179776	CDH5	Cluster 1
ENSG00000185046	ANKS1B	Cluster 1
ENSG00000196935	SRGAP1	Cluster 1
ENSG00000197646	PDCD1LG2	Cluster 1
ENSG00000198576	ARC	Cluster 1
ENSG00000198853	RUSC2	Cluster 1
ENSG00000203668	CHML	Cluster 1
ENSG00000205534	SMG1P2	Cluster 1
ENSG00000236056	GAPDHP14	Cluster 1
ENSG00000249459	ZNF286B	Cluster 1
ENSG00000259207	ITGB3	Cluster 1
ENSG00000261587	TMEM249	Cluster 1
ENSG00000264230	ANXA8L1	Cluster 1
ENSG00000055044	NOP58	Cluster 2
ENSG00000055483	USP36	Cluster 2
ENSG00000067533	RRP15	Cluster 2
ENSG00000080608	PUM3	Cluster 2
ENSG00000089737	DDX24	Cluster 2
ENSG00000091127	PUS7	Cluster 2
ENSG00000101361	NOP56	Cluster 2
ENSG00000106344	RBM28	Cluster 2
ENSG00000111641	NOP2	Cluster 2
ENSG00000111696	NT5DC3	Cluster 2
ENSG00000115946	PNO1	Cluster 2
ENSG00000117877	CD3EAP	Cluster 2
ENSG00000126790	L3HYPDH	Cluster 2
ENSG00000136997	MYC	Cluster 2
ENSG00000137054	POLR1E	Cluster 2
ENSG00000138074	SLC5A6	Cluster 2
ENSG00000143603	KCNN3	Cluster 2
ENSG00000146909	NOM1	Cluster 2
ENSG00000148840	PPRC1	Cluster 2
ENSG00000155100	OTUD6B	Cluster 2
ENSG00000156983	BRPF1	Cluster 2
ENSG00000160818	GPATCH4	Cluster 2
ENSG00000163811	WDR43	Cluster 2
ENSG00000163938	GNL3	Cluster 2
ENSG00000164338	UTP15	Cluster 2
ENSG00000164362	TERT	Cluster 2
ENSG00000165732	DDX21	Cluster 2
ENSG00000170515	PA2G4	Cluster 2
ENSG00000173638	SLC19A1	Cluster 2
ENSG00000176125	UFSP1	Cluster 2
ENSG00000178409	BEND3	Cluster 2
ENSG00000179598	PLD6	Cluster 2
ENSG00000181026	AEN	Cluster 2
ENSG00000185130	HIST1H2BL	Cluster 2
ENSG00000198000	NOL8	Cluster 2
ENSG00000204149	AGAP6	Cluster 2
ENSG00000204520	MICA	Cluster 2
ENSG00000212123	PRR22	Cluster 2
ENSG00000276903	HIST1H2AL	Cluster 2
ENSG00000058668	ATP2B4	Cluster 3
ENSG00000073737	DHRS9	Cluster 3
ENSG00000076356	PLXNA2	Cluster 3
ENSG00000078269	SYNJ2	Cluster 3
ENSG00000082126	MPP4	Cluster 3
ENSG00000092820	EZR	Cluster 3
ENSG00000095203	EPB41L4B	Cluster 3
ENSG00000102452	NALCN	Cluster 3
ENSG00000106484	MEST	Cluster 3
ENSG00000110888	CAPRIN2	Cluster 3
ENSG00000115758	ODC1	Cluster 3
ENSG00000117143	UAP1	Cluster 3
ENSG00000117152	RGS4	Cluster 3
ENSG00000118515	SGK1	Cluster 3
ENSG00000125965	GDF5	Cluster 3
ENSG00000128510	CPA4	Cluster 3
ENSG00000130038	CRACR2A	Cluster 3
ENSG00000138675	FGF5	Cluster 3
ENSG00000141433	ADCYAP1	Cluster 3
ENSG00000145536	ADAMTS16	Cluster 3
ENSG00000156113	KCNMA1	Cluster 3
ENSG00000157613	CREB3L1	Cluster 3
ENSG00000157680	DGKI	Cluster 3
ENSG00000162595	DIRAS3	Cluster 3
ENSG00000164161	HHIP	Cluster 3
ENSG00000164403	SHROOM1	Cluster 3
ENSG00000172137	CALB2	Cluster 3
ENSG00000176692	FOXC2	Cluster 3
ENSG00000177374	HIC1	Cluster 3
ENSG00000179331	RAB39A	Cluster 3
ENSG00000185860	CCDC190	Cluster 3
ENSG00000186575	NF2	Cluster 3
ENSG00000197586	ENTPD6	Cluster 3
ENSG00000198542	ITGBL1	Cluster 3
ENSG00000225648	SBDSP1	Cluster 3
ENSG00000278463	HIST1H2AB	Cluster 3
ENSG00000049130	KITLG	Cluster 4
ENSG00000057019	DCBLD2	Cluster 4
ENSG00000058085	LAMC2	Cluster 4
ENSG00000066697	MSANTD3	Cluster 4
ENSG00000092969	TGFB2	Cluster 4
ENSG00000100065	CARD10	Cluster 4
ENSG00000101871	MID1	Cluster 4
ENSG00000104369	JPH1	Cluster 4
ENSG00000105971	CAV2	Cluster 4
ENSG00000105974	CAV1	Cluster 4
ENSG00000105976	MET	Cluster 4
ENSG00000106617	PRKAG2	Cluster 4
ENSG00000131016	AKAP12	Cluster 4
ENSG00000135318	NT5E	Cluster 4
ENSG00000138347	MYPN	Cluster 4
ENSG00000138772	ANXA3	Cluster 4
ENSG00000139211	AMIGO2	Cluster 4
ENSG00000139800	ZIC5	Cluster 4
ENSG00000140859	KIFC3	Cluster 4
ENSG00000145736	GTF2H2	Cluster 4
ENSG00000152056	AP1S3	Cluster 4
ENSG00000157168	NRG1	Cluster 4
ENSG00000164236	ANKRD33B	Cluster 4
ENSG00000179546	HTR1D	Cluster 4
ENSG00000179674	ARL14	Cluster 4
ENSG00000188042	ARL4C	Cluster 4
ENSG00000196730	DAPK1	Cluster 4
ENSG00000204394	VARS	Cluster 4
ENSG00000249992	TMEM158	Cluster 4
ENSG00000265190	ANXA8	Cluster 4
ENSG00000265763	ZNF488	Cluster 4
ENSG00000277778	PGM5P2	Cluster 4
ENSG00000065534	MYLK	Cluster 5
ENSG00000076513	ANKRD13A	Cluster 5
ENSG00000091986	CCDC80	Cluster 5
ENSG00000100345	MYH9	Cluster 5
ENSG00000116396	KCNC4	Cluster 5
ENSG00000120937	NPPB	Cluster 5
ENSG00000125966	MMP24	Cluster 5
ENSG00000126562	WNK4	Cluster 5
ENSG00000128564	VGF	Cluster 5
ENSG00000128591	FLNC	Cluster 5
ENSG00000130176	CNN1	Cluster 5
ENSG00000137496	IL18BP	Cluster 5
ENSG00000139278	GLIPR1	Cluster 5
ENSG00000149591	TAGLN	Cluster 5
ENSG00000149596	JPH2	Cluster 5
ENSG00000152953	STK32B	Cluster 5
ENSG00000162520	SYNC	Cluster 5
ENSG00000162614	NEXN	Cluster 5
ENSG00000162722	TRIM58	Cluster 5
ENSG00000166923	GREM1	Cluster 5
ENSG00000168621	GDNF	Cluster 5
ENSG00000170454	KRT75	Cluster 5
ENSG00000170498	KISS1	Cluster 5
ENSG00000172260	NEGR1	Cluster 5
ENSG00000179361	ARID3B	Cluster 5
ENSG00000183963	SMTN	Cluster 5
ENSG00000185652	NTF3	Cluster 5
ENSG00000185972	CCIN	Cluster 5
ENSG00000198796	ALPK2	Cluster 5
ENSG00000239306	RBM14	Cluster 5
ENSG00000278259	MYO19	Cluster 5
ENSG00000011422	PLAUR	Cluster 6
ENSG00000067798	NAV3	Cluster 6
ENSG00000074416	MGLL	Cluster 6
ENSG00000075426	FOSL2	Cluster 6
ENSG00000103888	CEMIP	Cluster 6
ENSG00000104756	KCTD9	Cluster 6
ENSG00000104783	KCNN4	Cluster 6
ENSG00000113070	HBEGF	Cluster 6
ENSG00000122641	INHBA	Cluster 6
ENSG00000125454	SLC25A19	Cluster 6
ENSG00000128342	LIF	Cluster 6
ENSG00000133816	MICAL2	Cluster 6
ENSG00000134668	SPOCD1	Cluster 6
ENSG00000134802	SLC43A3	Cluster 6
ENSG00000135723	FHOD1	Cluster 6
ENSG00000143322	ABL2	Cluster 6
ENSG00000147459	DOCK5	Cluster 6
ENSG00000157557	ETS2	Cluster 6
ENSG00000159399	HK2	Cluster 6
ENSG00000160117	ANKLE1	Cluster 6
ENSG00000161647	MPP3	Cluster 6
ENSG00000162909	CAPN2	Cluster 6
ENSG00000168389	MFSD2A	Cluster 6
ENSG00000170921	TANC2	Cluster 6
ENSG00000175505	CLCF1	Cluster 6
ENSG00000175592	FOSL1	Cluster 6
ENSG00000180730	SHISA2	Cluster 6
ENSG00000196155	PLEKHG4	Cluster 6
ENSG00000221344	AC068946.1	Cluster 6
ENSG00000260727	SLC7A5P1	Cluster 6
ENSG00000006652	IFRD1	Cluster 7
ENSG00000023909	GCLM	Cluster 7
ENSG00000068985	PAGE1	Cluster 7
ENSG00000101306	MYLK2	Cluster 7
ENSG00000103257	SLC7A5	Cluster 7
ENSG00000103335	PIEZO1	Cluster 7
ENSG00000110619	CARS	Cluster 7
ENSG00000113739	STC2	Cluster 7
ENSG00000117394	SLC2A1	Cluster 7
ENSG00000118263	KLF7	Cluster 7
ENSG00000126890	CTAG2	Cluster 7
ENSG00000138623	SEMA7A	Cluster 7
ENSG00000139514	SLC7A1	Cluster 7
ENSG00000145287	PLAC8	Cluster 7
ENSG00000149571	KIRREL3	Cluster 7
ENSG00000154608	CEP170P1	Cluster 7
ENSG00000180747	SMG1P3	Cluster 7
ENSG00000181218	HIST3H2A	Cluster 7
ENSG00000185760	KCNQ5	Cluster 7
ENSG00000196110	ZNF699	Cluster 7
ENSG00000223959	AFG3L1P	Cluster 7
ENSG00000242689	CNTF	Cluster 7
ENSG00000243156	MICAL3	Cluster 7
ENSG00000244165	P2RY11	Cluster 7
ENSG00000244257	PKD1P1	Cluster 7
ENSG00000256463	SALL3	Cluster 7
ENSG00000275714	HIST1H3A	Cluster 7
ENSG00000277957	SENP3-EIF4A1	Cluster 7
ENSG00000047936	ROS1	Cluster 8
ENSG00000069482	GAL	Cluster 8
ENSG00000087510	TFAP2C	Cluster 8
ENSG00000095752	IL11	Cluster 8
ENSG00000101384	JAG1	Cluster 8
ENSG00000104899	AMH	Cluster 8
ENSG00000106003	LFNG	Cluster 8
ENSG00000114251	WNT5A	Cluster 8
ENSG00000114270	COL7A1	Cluster 8
ENSG00000116991	SIPA1L2	Cluster 8
ENSG00000117407	ARTN	Cluster 8
ENSG00000131746	TNS4	Cluster 8
ENSG00000134775	FHOD3	Cluster 8
ENSG00000137460	FHDC1	Cluster 8
ENSG00000140443	IGF1R	Cluster 8
ENSG00000140945	CDH13	Cluster 8
ENSG00000143473	KCNH1	Cluster 8
ENSG00000145040	UCN2	Cluster 8
ENSG00000145934	TENM2	Cluster 8
ENSG00000164086	DUSP7	Cluster 8
ENSG00000187689	AMTN	Cluster 8
ENSG00000187796	CARD9	Cluster 8
ENSG00000187957	DNER	Cluster 8
ENSG00000188064	WNT7B	Cluster 8
ENSG00000189052	CGB5	Cluster 8
ENSG00000196754	S100A2	Cluster 8
ENSG00000198910	L1CAM	Cluster 8
ENSG00000251493	FOXD1	Cluster 8
ENSG00000052749	RRP12	Cluster 9
ENSG00000068654	POLR1A	Cluster 9
ENSG00000070814	TCOF1	Cluster 9
ENSG00000099331	MYO9B	Cluster 9
ENSG00000104907	TRMT1	Cluster 9
ENSG00000120800	UTP20	Cluster 9
ENSG00000129347	KRI1	Cluster 9
ENSG00000132361	CLUH	Cluster 9
ENSG00000132382	MYBBP1A	Cluster 9
ENSG00000134815	DHX34	Cluster 9
ENSG00000142002	DPP9	Cluster 9
ENSG00000146094	DOK3	Cluster 9
ENSG00000150990	DHX37	Cluster 9
ENSG00000155393	HEATR3	Cluster 9
ENSG00000160072	ATAD3B	Cluster 9
ENSG00000160193	WDR4	Cluster 9
ENSG00000165271	NOL6	Cluster 9
ENSG00000166166	TRMT61A	Cluster 9
ENSG00000167491	GATAD2A	Cluster 9
ENSG00000177192	PUS1	Cluster 9
ENSG00000182324	KCNJ14	Cluster 9
ENSG00000188807	TMEM201	Cluster 9
ENSG00000196497	IPO4	Cluster 9
ENSG00000204941	PSG5	Cluster 9
ENSG00000214826	DDX12P	Cluster 9
ENSG00000225614	ZNF469	Cluster 9
ENSG00000002834	LASP1	Cluster 10
ENSG00000070423	RNF126	Cluster 10
ENSG00000104885	DOT1L	Cluster 10
ENSG00000105726	ATP13A1	Cluster 10
ENSG00000106144	CASP2	Cluster 10
ENSG00000108509	CAMTA2	Cluster 10
ENSG00000112787	FBRSL1	Cluster 10
ENSG00000116649	SRM	Cluster 10
ENSG00000126464	PRR12	Cluster 10
ENSG00000129911	KLF16	Cluster 10
ENSG00000130311	DDA1	Cluster 10
ENSG00000139645	ANKRD52	Cluster 10
ENSG00000144476	ACKR3	Cluster 10
ENSG00000152518	ZFP36L2	Cluster 10
ENSG00000167978	SRRM2	Cluster 10
ENSG00000168488	ATXN2L	Cluster 10
ENSG00000172534	HCFC1	Cluster 10
ENSG00000178209	PLEC	Cluster 10
ENSG00000181222	POLR2A	Cluster 10
ENSG00000197483	ZNF628	Cluster 10
ENSG00000213412	HNRNPA1P33	Cluster 10
ENSG00000256453	DND1	Cluster 10
ENSG00000266029	AC007040.2	Cluster 10
ENSG00000275700	AATF	Cluster 10
ENSG00000282458	WASH5P	Cluster 10
ENSG00000078399	HOXA9	Cluster 11
ENSG00000080573	COL5A3	Cluster 11
ENSG00000080823	MOK	Cluster 11
ENSG00000099250	NRP1	Cluster 11
ENSG00000104415	WISP1	Cluster 11
ENSG00000111186	WNT5B	Cluster 11
ENSG00000115648	MLPH	Cluster 11
ENSG00000128298	BAIAP2L2	Cluster 11
ENSG00000130294	KIF1A	Cluster 11
ENSG00000142156	COL6A1	Cluster 11
ENSG00000142173	COL6A2	Cluster 11
ENSG00000148848	ADAM12	Cluster 11
ENSG00000154229	PRKCA	Cluster 11
ENSG00000166106	ADAMTS15	Cluster 11
ENSG00000166825	ANPEP	Cluster 11
ENSG00000168243	GNG4	Cluster 11
ENSG00000196460	RFX8	Cluster 11
ENSG00000203896	LIME1	Cluster 11
ENSG00000211772	TRBC2	Cluster 11
ENSG00000240053	LY6G5B	Cluster 11
ENSG00000273706	LHX1	Cluster 11
ENSG00000274997	HIST1H2AH	Cluster 11
ENSG00000276043	UHRF1	Cluster 11
ENSG00000013573	DDX11	Cluster 12
ENSG00000026036	RTEL1-TNFRSF6B	Cluster 12
ENSG00000040275	SPDL1	Cluster 12
ENSG00000101104	PABPC1L	Cluster 12
ENSG00000101199	ARFGAP1	Cluster 12
ENSG00000125459	MSTO1	Cluster 12
ENSG00000127586	CHTF18	Cluster 12
ENSG00000132740	IGHMBP2	Cluster 12
ENSG00000137877	SPTBN5	Cluster 12
ENSG00000161996	WDR90	Cluster 12
ENSG00000167962	ZNF598	Cluster 12
ENSG00000173295	FAM86B3P	Cluster 12
ENSG00000177084	POLE	Cluster 12
ENSG00000177943	MAMDC4	Cluster 12
ENSG00000185359	HGS	Cluster 12
ENSG00000213030	CGB8	Cluster 12
ENSG00000213398	LCAT	Cluster 12
ENSG00000214389	RPS3AP26	Cluster 12
ENSG00000274290	HIST1H2BE	Cluster 12
ENSG00000011426	ANLN	Cluster 13
ENSG00000065328	MCM10	Cluster 13
ENSG00000075131	TIPIN	Cluster 13
ENSG00000092853	CLSPN	Cluster 13
ENSG00000103995	CEP152	Cluster 13
ENSG00000105997	HOXA3	Cluster 13
ENSG00000127564	PKMYT1	Cluster 13
ENSG00000148459	PDSS1	Cluster 13
ENSG00000156398	SFXN2	Cluster 13
ENSG00000164045	CDC25A	Cluster 13
ENSG00000165244	ZNF367	Cluster 13
ENSG00000171793	CTPS1	Cluster 13
ENSG00000175305	CCNE2	Cluster 13
ENSG00000184992	BRI3BP	Cluster 13
ENSG00000185697	MYBL1	Cluster 13
ENSG00000187741	FANCA	Cluster 13
ENSG00000196584	XRCC2	Cluster 13
ENSG00000269343	ZNF587B	Cluster 13
ENSG00000070756	PABPC1	Cluster 14
ENSG00000087087	SRRT	Cluster 14
ENSG00000089280	FUS	Cluster 14
ENSG00000101230	ISM1	Cluster 14
ENSG00000102317	RBM3	Cluster 14
ENSG00000124193	SRSF6	Cluster 14
ENSG00000127511	SIN3B	Cluster 14
ENSG00000133858	ZFC3H1	Cluster 14
ENSG00000138161	CUZD1	Cluster 14
ENSG00000138668	HNRNPD	Cluster 14
ENSG00000162664	ZNF326	Cluster 14
ENSG00000162769	FLVCR1	Cluster 14
ENSG00000168906	MAT2A	Cluster 14
ENSG00000169180	XPO6	Cluster 14
ENSG00000175166	PSMD2	Cluster 14
ENSG00000224420	ADM5	Cluster 14
ENSG00000273802	HIST1H2BG	Cluster 14
ENSG00000277075	HIST1H2AE	Cluster 14
